# Supplementary material for: Genome-wide standing variation facilitates long-term response to bidirectional selection for antibody response in chickens
Source: BMC Genomics. 2017 Jan 18;18:99. doi: 10.1186/s12864-016-3414-7 (PMC5244587; doi:10.1186/s12864-016-3414-7)
Supplement: Additional file 1: — Summary information for candidate sweep regions. (XLSX 68 kb) [file 12864_2016_3414_MOESM1_ESM.xlsx]

## Sheet: SWWWEEEEEPS
Summary information for candidate sweep regions, including (columns left to right) chromosome, start and end locations, sweep length (kb), number of SNPs with FST > 0.946 within region, mean FST of top SNPs, total number of SNPs within region, mean FST of all SNPs, citations of previous studies that have found associations to immune traits within region, genes with predicted immune function under…
Chromosome	Sweep Start Position (bp)	Sweep End Position (bp)	Sweep Length (kb)	# Top SNPs	FST of Top SNPs	# SNPs in Total	FST of all SNPs	Association	Immune Genes
chr1	316000	331000	15	27	0.964202	137	0.560358
chr1	4024000	4028000	4	22	0.95804	22	0.95804
chr1	15034500	15887000	852.5	119	0.966112	7151	0.609953
chr1	27122500	27500500	378	75	0.971479	3021	0.481219
chr1	33626500	34633500	1007	547	0.975968	8786	0.521772
chr1	35133000	37566500	2433.5	1397	0.981395	17627	0.619521		ENSGALG00000010152 (TSPAN8)
chr1	45036000	45119500	83.5	354	0.964882	746	0.948008
chr1	49229000	54719000	5490	5756	0.98123	23079	0.737403		ENSGALG00000012483 (TMPRSS6) ENSGALG00000012518 (CSF2RB) ENSGALG00000011932 (XRCC6) ENSGALG00000012178 (PDGFB) ENSGALG00000012533 (MYH9) ENSGALG00000012541 (MB) ENSGALG00000019322 (TNFRSF13C)
chr1	60639500	61498500	859	464	0.973561	4788	0.656958
chr1	67820500	69251000	1430.5	591	0.96476	9847	0.571494		ENSGALG00000014071 (ITPR2)
chr1	70039500	71892500	1853	2696	0.980501	9330	0.804617		ENSGALG00000022985 (PPARA)
chr1	78992500	80030500	1038	1249	0.991176	6421	0.701091
chr1	80558500	80970500	412	11	0.959633	1488	0.777749
chr1	82200000	82386500	186.5	2	0.966518	671	0.76912
chr1	105980500	107323000	1342.5	1259	0.976455	8515	0.668422
chr1	109350000	111902500	2552.5	2492	0.981658	19563	0.666111
chr1	116075000	117457500	1382.5	1032	0.993294	5975	0.613027
chr1	120119500	120661000	541.5	496	0.976875	3845	0.523379
chr1	131817500	132867000	1049.5	148	0.971679	9161	0.57836
chr1	136748500	137245500	497	129	0.959213	3974	0.574784		ENSGALG00000016833 (F7) ENSGALG00000016834 (MCF2L)
chr1	140334500	142645500	2311	410	0.966205	6329	0.751102
chr1	143181000	145383000	2202	3547	0.980063	13856	0.762609		ENSGALG00000016896 (ABCC4)
chr1	154925500	160169000	5243.5	6029	0.984846	15743	0.766383
chr1	161892500	166822500	4930	4779	0.980807	16905	0.836339		ENSGALG00000026163 (TNFSF11)
chr1	173422500	173485500	63	28	0.966355	397	0.380877
chr1	193448500	193536000	87.5	130	0.980788	635	0.812775		ENSGALG00000017335 (ILK)
chr1	194951000	195221500	270.5	274	0.961346	1425	0.808332
chr2	666000	905500	239.5	444	0.980695	2333	0.794606
chr2	1947000	2998500	1051.5	158	0.96448	6169	0.536403		ENSGALG00000005305 (CCBP2)
chr2	10542000	11389000	847	47	0.968159	3603	0.558945		ENSGALG00000006797 (ADARB2)
chr2	12308500	12544000	235.5	24	0.969531	1324	0.751315
chr2	13736500	15023000	1286.5	1675	0.987046	9766	0.614845	Zhang2015
chr2	20741500	20795000	53.5	6	0.955744	571	0.514548
chr2	29961500	30734000	772.5	829	0.965776	3347	0.761318		ENSGALG00000010901 (LOC420606)
chr2	34856000	43580000	8724	24016	0.99528	33165	0.893044		ENSGALG00000011442 (TGFBR2) ENSGALG00000011510 (ABHD5) ENSGALG00000011535 (NOD1) ENSGALG00000011706 (LOC100859797) ENSGALG00000011732 (CCR5) ENSGALG00000011733 (CCR2) ENSGALG00000011735 (CCXCR1-L ) ENSGALG00000011808 (CCR9)
chr2	44758000	45129500	371.5	401	0.992822	2737	0.727772		ENSGALG00000011960 (CCR4)
chr2	47299500	51859000	4559.5	1745	0.985103	25752	0.588195
chr2	59109500	60074500	965	150	0.991789	3594	0.619083
chr2	60947500	62134000	1186.5	513	0.971375	5510	0.652702		ENSGALG00000012702 (JARID2)
chr2	64541500	65200000	658.5	1117	0.99717	4981	0.701532		ENSGALG00000012802 (F13A1) ENSGALG00000012801 (LY86)
chr2	66343000	66436500	93.5	103	0.973883	852	0.60845
chr2	67020500	68023500	1003	2314	0.996934	6615	0.819182
chr2	68547000	68848000	301	12	0.961395	2063	0.762459
chr2	71666500	71876500	210	23	0.962451	589	0.795382
chr2	72512000	73292500	780.5	7	0.965703	1387	0.437642
chr2	73919500	74271000	351.5	24	0.960159	1257	0.750917
chr2	78748000	78800500	52.5	19	0.967801	372	0.817978		ENSGALG00000013051 (SEMA5A)
chr2	79911000	80093000	182	14	0.958329	1089	0.71886
chr2	86692500	87176500	484	7	0.967052	1167	0.610125
chr2	91660500	97116000	5455.5	3650	0.981267	23695	0.612418		ENSGALG00000013729 (NETO1)
chr2	101789500	103878500	2089	1043	0.982788	15183	0.681161
chr2	111971000	112703500	732.5	75	0.961147	2809	0.486102		ENSGALG00000015472 (CHD7)
chr2	116596000	117073500	477.5	16	0.964833	3119	0.640974
chr2	119248000	119841000	593	44	0.97914	2258	0.440539
chr2	120618000	121040000	422	182	0.979713	4084	0.519381
chr2	126734000	127380000	646	1501	0.987052	3617	0.670036
chr2	128292500	128807500	515	296	0.969565	3991	0.651027
chr2_JH375159_random	3000	67500	64.5	127	0.996373	175	0.974354
chr3	269000	4110000	3841	767	0.975096	17837	0.627806	Zhou2003; Biscarini2010	ENSGALG00000004483 (AHSA2) ENSGALG00000023882 (MALL) ENSGALG00000007866 (BCL11A) ENSGALG00000008166 (TLR15)
chr3	5088000	5429000	341	165	0.974028	2051	0.585203
chr3	7157500	7240000	82.5	36	0.964655	509	0.732161
chr3	7905500	9222500	1317	292	0.975978	9664	0.535478		ENSGALG00000008962 (TLR2-2)
chr3	10176000	10214500	38.5	95	0.993763	334	0.800195
chr3	10838000	12245500	1407.5	740	0.979955	8997	0.626029		ENSGALG00000008741 (PROKR2) ENSGALG00000008756 (PLEK) ENSGALG00000009073 (PSEN2)
chr3	14472500	15741000	1268.5	1771	0.989577	8351	0.639005	Biscarini2010	ENSGALG00000008660 (CST7) ENSGALG00000008632 (ACSS1) ENSGALG00000008552 (MAL)
chr3	16490000	17963000	1473	6460	0.998743	7905	0.941616		ENSGALG00000009308 (CNIH3) ENSGALG00000009388 (SUSD4) ENSGALG00000009392 (TLR5)
chr3	18527500	18809000	281.5	608	0.998979	1368	0.80154		ENSGALG00000009612 (TGFB2)
chr3	34150500	34198000	47.5	38	0.987659	302	0.555346
chr3	36514000	36827000	313	11	0.964121	477	0.783354
chr3	50870000	51882000	1012	226	0.971753	8159	0.450538		ENSGALG00000013747 (TAGAP)
chr3	52435000	53534500	1099.5	160	0.969931	5898	0.564497
chr3	61170000	61275500	105.5	186	0.970186	300	0.907324
chr3	62788000	66550000	3762	11427	0.99863	18771	0.906915		ENSGALG00000014965 (LOC100858979)
chr3	67619000	67623000	4	19	0.957937	19	0.957937
chr3	68395500	72621000	4225.5	9040	0.998902	14983	0.80975
chr3	74272000	74775500	503.5	441	0.996882	2648	0.636627
chr3	75699500	76042000	342.5	23	0.971495	3332	0.527077
chr3	103675500	104326500	651	2351	0.995214	3486	0.935093		ENSGALG00000016508 (LOC421982) ENSGALG00000016500 (FKBP1B)
chr3	107881000	108980000	1099	1397	0.981691	6415	0.80474		ENSGALG00000016682 ( CRISP2 )
chr4	2247500	2270000	22.5	191	0.999237	191	0.999237
chr4	4409000	5254500	845.5	129	0.986742	4727	0.456909		ENSGALG00000006562 (MCF2) ENSGALG00000006796 (SRPX2) ENSGALG00000006808 (TSPAN6)
chr4	5963500	7672500	1709	233	0.981504	9305	0.566572
chr4	15966500	15989500	23	16	0.980334	185	0.494868
chr4	16859500	21309000	4449.5	341	0.973635	20453	0.562867		ENSGALG00000009280 (NPY2R) ENSGALG00000008888 (IL1RAPL2) ENSGALG00000009237 (TLR2-1) ENSGALG00000009239 (TLR2-2)
chr4	23135500	23164500	29	14	0.972941	166	0.897329
chr4	23709000	26010000	2301	131	0.971201	11923	0.620342
chr4	28345000	28350000	5	32	0.970146	32	0.970146
chr4	29410000	30484000	1074	3187	0.988659	3567	0.94009	Biscarini2010	ENSGALG00000009870 (IL15) ENSGALG00000009898 (GAB1)
chr4	32057000	32922000	865	969	0.986825	4100	0.681284
chr4	33715500	36615500	2900	6030	0.996577	15176	0.886593	Biscarini2010	ENSGALG00000010185 (HSPA4L) ENSGALG00000010336 (LOC422509) ENSGALG00000010338 (CXCL13L2) ENSGALG00000010379 (SNCA)
chr4	39187500	41439500	2252	359	0.975205	7208	0.622914
chr4	53438500	54171000	732.5	254	0.988445	3440	0.623707
chr4	62915000	63842500	927.5	28	0.967368	1573	0.798279
chr4	65276000	65786500	510.5	31	0.965554	2599	0.834904
chr4	67627000	72824000	5197	5990	0.987123	18406	0.717149		ENSGALG00000017485 (TLR1LA)
chr4	73769500	73909500	140	92	0.963461	721	0.78976
chr4	80185000	81143000	958	982	0.989718	5184	0.683731		ENSGALG00000015608
chr4	82556000	82747000	191	52	0.962225	1211	0.877376
chr5	9634000	10093000	459	1488	0.969299	3066	0.84328
chr5	12982000	13529000	547	604	0.973139	702	0.85282		ENSGALG00000006546
chr5	16498000	17439500	941.5	95	0.971399	5646	0.69607
chr5	24573000	26164000	1591	855	0.988467	10623	0.580733	Biscarini2010; Zhou2003	ENSGALG00000028402 ENSGALG00000026584 ENSGALG00000009185 ENSGALG00000009300
chr5	27114500	27128500	14	29	0.963944	137	0.444914
chr5	29523000	30453500	930.5	305	0.995508	2787	0.486271
chr5	35327000	35405000	78	101	0.961458	541	0.589144
chr5	51281000	52155500	874.5	1719	0.995531	6429	0.81488		ENSGALG00000011620 (AKT1) ENSGALG00000011696 (JAG2)
chr5	53112000	54172500	1060.5	2652	0.998341	6237	0.758892		ENSGALG00000011870 (HIF1A)
chr5	56305500	56421000	115.5	642	0.998934	642	0.998934		ENSGALG00000012213 (CNI)
chr5	59287000	59354000	67	3	0.987805	103	0.811958
chr6	2001500	2515500	514	1078	0.997126	3205	0.758307		ENSGALG00000002003 (BMPR1A)
chr6	3336000	3933000	597	1495	0.99643	3493	0.73409		ENSGALG00000002414 (TSPAN14)
chr6	10164000	10165500	1.5	31	0.958009	31	0.958009
chr6	23287500	23333500	46	18	1	208	0.629405
chr6	27532000	28598000	1066	532	0.98123	7010	0.711581	Siwek2006
chr6	29145500	29794500	649	276	0.981666	3258	0.675458	Zhou2003	ENSGALG00000020656 (PRLHR)
chr6	33160000	34898500	1738.5	4156	0.98581	11350	0.84316
chr7	5062500	5072500	10	21	0.974072	86	0.940473
chr7	9713000	10814500	1101.5	619	0.994305	6802	0.530629		ENSGALG00000008094 (HSPD1)
chr7	19343000	19945000	602	138	0.99444	2579	0.522557
chr7	20630500	21524500	894	933	0.988669	1817	0.472382		ENSGALG00000011110 (DPP4) ENSGALG00000011149 (PLA2R1) ENSGALG00000011153 (LY75)
chr7	22338500	23747000	1408.5	3462	0.989181	8362	0.810277		ENSGALG00000011478 (MARCH4)
chr7	24425000	26108000	1683	1754	0.985997	7382	0.759643	Biscarini2010	ENSGALG00000011686 (SEMA5B)
chr7	27967000	29831000	1864	867	0.977686	12040	0.631841		ENSGALG00000012156 (DPP10)
chr7	30772000	31211000	439	820	0.971697	1834	0.908875	Zhang2015; Biscarini2010
chr8	19284000	19674000	390	1241	0.984573	1882	0.884208
chr9	1540500	2724000	1183.5	932	0.997648	5729	0.55518	Siwek2006	ENSGALG00000002193 (ARHGEF4)
chr9	3725000	3937000	212	119	0.963467	1000	0.717967		ENSGALG00000006547 (PROCR)
chr9	14891500	15342000	450.5	879	0.989373	2422	0.934282
chr9	18432500	18528000	95.5	55	0.981217	692	0.487875
chr10	1510000	2020000	510	182	0.988332	3737	0.534651		ENSGALG00000028247 (LOXL1)
chr10	3661500	3716000	54.5	20	0.959815	105	0.635487
chr10	11444000	11907000	463	35	0.960907	3005	0.463426		ENSGALG00000006388 (IL16)
chr10	13266500	13671500	405	184	0.979892	3799	0.661952
chr10	19110500	19517500	407	35	0.983408	3007	0.350897		ENSGALG00000008256 (BLM)
chr11	7795000	8431000	636	117	0.989505	4582	0.512085
chr11	9694500	9726000	31.5	45	0.98081	84	0.745663
chr11	10235500	11421000	1185.5	751	0.9802	5571	0.596245
chr11	12908000	14482500	1574.5	1690	0.99406	11265	0.732904
chr11	16850500	16920500	70	23	0.973552	228	0.401737
chr12	1614000	2048000	434	6	0.956098	2669	0.62757
chr12	3939500	4590500	651	125	0.967589	2426	0.869099
chr12	10485500	10592500	107	50	0.9638	462	0.888458
chr12	13172000	13218500	46.5	3	0.948026	314	0.717462
chr12	13988500	14313000	324.5	224	0.996919	2419	0.466951	Zhang2015
chr12	15909000	16482500	573.5	1102	0.983678	3640	0.803991
chr13	1783500	2535500	752	1109	0.997989	5912	0.708353
chr13	7069000	8673000	1604	1200	0.98774	8465	0.672544	Biscarini2010	ENSGALG00000027232 (C1QTNF2) ENSGALG00000001416 (ADRA1B) ENSGALG00000001409 (IL12B) ENSGALG00000021471 (IL17B)
chr13	9258500	9995000	736.5	2571	0.992336	4299	0.864692		ENSGALG00000003050 (ADRA2B)
chr13	12440500	13319500	879	361	0.990709	4248	0.577455		ENSGALG00000013761 (MAPK9) ENSGALG00000004588 (RPS14) ENSGALG00000004594 (Ii)
chr13	14543000	15755500	1212.5	3120	0.999228	5918	0.760146		ENSGALG00000006411 (CAMLG) ENSGALG00000006346 (JSC)
chr13	16704500	17579000	874.5	11	0.982919	3956	0.803049		ENSGALG00000007565 (PPP2R2B)
chr14	2031500	3095000	1063.5	2252	0.995926	7681	0.7752
chr14	4057000	5321000	1264	1637	0.986369	7392	0.801936
chr14	6163500	6843000	679.5	539	0.979539	6110	0.663263
chr14	7425500	8732000	1306.5	75	0.972714	9952	0.588056		ENSGALG00000006698 (ABCC6)
chr14	9540000	9760000	220	14	0.958174	2173	0.614678
chr14	11389500	11839500	450	336	0.981478	2479	0.563226
chr14	13102500	13611000	508.5	72	0.95909	3764	0.237249		ENSGALG00000000044 (WFIKKN1)
chr15	29000	2061000	2032	232	0.989486	8528	0.45169		ENSGALG00000001501 (MAPK1)
chr15	2780500	5594000	2813.5	2573	0.991598	13561	0.675108		ENSGALG00000004240 (ORAI1) ENSGALG00000002557 (GPR133) ENSGALG00000003018 (SCARB1) ENSGALG00000003736 (ABCB9)
chr15	6430000	6999500	569.5	202	0.990685	2014	0.719735
chr15	7815000	8345500	530.5	275	0.992746	5192	0.526985	Geng2015	ENSGALG00000021139 (Ig lambda chain V-1 region) ENSGALG00000021136 (VPREB3) ENSGALG00000006344 (GSTT1)
chr15	9284000	9570000	286	6	0.960064	2407	0.629564
chr15	12216500	12656500	440	1003	0.999631	1062	0.985185		ENSGALG00000008303 (LHX5)
chr15_JH375192_random	60000	81000	21	86	0.997995	86	0.997995
chr15_JH375193_random	12000	18500	6.5	86	0.998046	86	0.998046
chr16	2000	323000	321	759	0.998175	933	0.953059	Zhang2015; Biscarini2010; Siwek2003; Geng2015	ENSGALG00000012494 (CD1C) ENSGALG00000027865 (CD1.2 ) ENSGALG00000026646 (C4) ENSGALG00000024372 (BFIV21) ENSGALG00000000181 (TAP2) ENSGALG00000000178 (BF1) ENSGALG00000000166 (DMB2) ENSGALG00000000158 (DMA) ENSGALG00000000141 (BLB2) ENSGALG00000028659 (Blec1) ENSGALG00000000136 (B-NK) ENSGALG00000008022 (TPN) ENSGALG00000028962 (LOC100858780)
chr17	2489500	2878500	389	707	0.993207	2700	0.686931		ENSGALG00000007121 (TNFSF8) ENSGALG00000007174 (ChTL1A)
chr17	5758000	5870500	112.5	102	0.987655	456	0.447333
chr18	2500	3311500	3309	3702	0.99042	19273	0.725742	Siwek2006
chr18	3991500	4441000	449.5	488	0.985651	2786	0.666447		ENSGALG00000001802 (JMJD6) ENSGALG00000007174 (ChTL1A)
chr18_JH375209_random	3500	79000	75.5	49	1	185	0.897619		ENSGALG00000027187 (GLP2R)
chr19	2413000	3268000	855	2208	0.996515	5452	0.849099
chr19	3925000	5105500	1180.5	131	0.984133	8030	0.408373	Biscarini2010	ENSGALG00000002329 (CCL1) ENSGALG00000024470 (CCLI5) ENSGALG00000014585 (CCLI10) ENSGALG00000027051 (CCLI8)
chr19	6146500	6148000	1.5	11	0.950507	11	0.950507
chr19	6687500	6706500	19	96	0.97107	168	0.939037
chr19	9958000	9977000	19	60	0.963071	62	0.789207
chr19_AADN03010820_random	15000	35500	20.5	167	0.972891	266	0.945281
chr20	7924000	8252500	328.5	779	0.992213	2561	0.730822
chr20	11018000	11280500	262.5	15	0.961219	2093	0.473535
chr20	12229000	14003500	1774.5	257	0.991941	12645	0.514119
chr21	2419000	2449500	30.5	10	0.971171	194	0.613394
chr21	2998500	3958000	959.5	168	0.959944	6743	0.639339		ENSGALG00000002583 (PIK3CD)
chr22	2587500	3456500	869	844	0.986392	4315	0.484069		ENSGALG00000003709 (PLAT) ENSGALG00000003740 (IKBKB) ENSGALG00000013528 (LOC426128)
chr23	943500	1272000	328.5	40	0.95973	2540	0.609986	Siwek2003
chr23	4107000	5414000	1307	1800	0.998686	5368	0.654981		ENSGALG00000002445 (KIAA0319L) ENSGALG00000028634 (BAI2) ENSGALG00000003239 (DCDC2B) ENSGALG00000003246 (TXLNA) ENSGALG00000000466 (LCK) ENSGALG00000017715 (TINAGL1)
chr24	2000	3627500	3625.5	1128	0.987491	26131	0.546548		ENSGALG00000001331 (ST14) ENSGALG00000001077 (TIRAP)
chr24	4336500	4518000	181.5	45	0.962758	1285	0.577062	Biscarini2010	ENSGALG00000006818 (KMT2A)
chr24	5502000	6117000	615	170	0.96714	4796	0.553685		ENSGALG00000007675 (CXCR5) ENSGALG00000007794 (DRD2) ENSGALG00000007833 (TTC12)
chr25	5000	364000	359	80	0.973084	1171	0.383357
chr25	1198500	2185500	987	457	0.988733	2485	0.598045		ENSGALG00000006229 (LOC100857714) ENSGALG00000024118 (SLAMF1) ENSGALG00000010507 (FCRL2) ENSGALG00000000775 (CTSS) ENSGALG00000000866 (SELENBP1) ENSGALG00000027380 (LOC100857226)
chr26	1901000	3005000	1104	773	0.984646	7208	0.511629	Biscarini2010	ENSGALG00000013356 (IKBKE) ENSGALG00000000892 (IL10) ENSGALG00000023950 (CR1L)
chr26	4049500	4051000	1.5	26	0.950975	26	0.950975	Siwek2003	ENSGALG00000002615 (DEF6)
chr26	5042000	5190500	148.5	26	0.961025	396	0.836437		ENSGALG00000023760 (CHIA) ENSGALG00000003485 (CCND3)
chr27	11000	1495000	1484	614	0.986241	6467	0.632839
chr27_AADN03011022_random	2500	5500	3	14	1	14	1
chr28	261000	795500	534.5	73	0.977736	4654	0.576474
chr28	1539500	1670500	131	175	0.987103	532	0.747505
chr28	3088000	4265000	1177	67	0.977835	5099	0.517332		ENSGALG00000026146 (LOC100858730)
chrLGE22C19W28_E50C23	10500	464000	453.5	866	0.998664	1160	0.87754		ENSGALG00000006089 (ATF1) ENSGALG00000006348 (RAPGEF3)
chrLGE22C19W28_N03011227_random	1500	4500	3	23	1	23	1
chrLGE22C19W28_N03011267_random	2000	4000	2	29	1	29	1
chrZ	12798500	15874000	3075.5	176	0.996409	187	0.978549		ENSGALG00000014835 (C7) ENSGALG00000014840 (C6) ENSGALG00000014857 (SEPP1) ENSGALG00000014872 (FGF10) ENSGALG00000014891 (ITGA1)
chrZ	18918500	21499500	2581	198	0.999884	199	0.980908	Siwek2006
chrZ	27929500	28904500	975	13	1	13	1
chrZ	31687500	33204000	1516.5	106	1	194	0.880736	Zhou2003
chrZ	37191500	37567000	375.5	12	1	14	0.730297
chrZ	38090000	41446000	3356	68	0.998979	68	0.998979
chrZ	43929500	45363000	1433.5	64	1	82	0.91729		ENSGALG00000015216 (SYK)
chrZ	48036000	48793000	757	37	1	38	0.958333
chrZ	58315500	59809500	1494	65	0.999206	65	0.999206
chrZ	81427000	81561500	134.5	23	1	23	1
chrUn_AADN03012407	500	3500	3	24	0.963674	32	0.959418
chrUn_AADN03016019	1500	3000	1.5	10	1	10	1
chrUn_AADN03017491	4000	7000	3	6	0.987269	14	0.942629
chrUn_AADN03018995	500	2000	1.5	12	1	12	1
chrUn_AADN03022230	500	2500	2	26	1	26	1
chrUn_AADN03022739	500	5000	4.5	12	1	12	1
chrUn_AADN03024680	1500	4000	2.5	19	0.977654	83	0.852826
chrUn_AADN03026464	3000	8000	5	10	0.956745	10	0.956745
chrUn_JH375494	6500	13000	6.5	9	0.988894	24	0.853113
chrUn_JH375607	12500	14000	1.5	45	0.999259	45	0.999259
chrUn_JH376281	14500	18000	3.5	66	0.968729	103	0.948751
chrUn_JH376377	27500	39500	12	23	0.986485	85	0.589714
