# Supplementary material for: Genome-wide standing variation facilitates long-term response to bidirectional selection for antibody response in chickens
Source: BMC Genomics. 2017 Jan 18;18:99. doi: 10.1186/s12864-016-3414-7 (PMC5244587; doi:10.1186/s12864-016-3414-7)
Supplement: Additional file 2: — List of GO Biological Process enrichment. (XLSX 12 kb) [file 12864_2016_3414_MOESM2_ESM.xlsx]

## Sheet: DAVID_GOresults.txt
List of GO Biological Process enrichment, of nominal significance (P-value < 0.05) of genes in candidate sweep regions
GO biological process	Gene Count	%	Fold Enrichment	P-Value
GO:0042110~T cell activation	19	0.642543	2.42815	0.000275009
GO:0002376~immune system process	67	2.26581	1.48196	0.000573267
GO:0001775~cell activation	27	0.913088	1.82675	0.00187517
GO:0050794~regulation of cellular process	417	14.1021	1.11333	0.00206843
GO:0042692~muscle cell differentiation	18	0.608725	2.02973	0.00418509
GO:0065007~biological regulation	450	15.2181	1.09703	0.00426605
GO:0050789~regulation of biological process	430	14.5418	1.10053	0.00430399
GO:0006950~response to stress	86	2.90835	1.31187	0.00478954
GO:0006457~protein folding	23	0.777815	1.81193	0.00496142
GO:0046649~lymphocyte activation	21	0.710179	1.85798	0.00558761
GO:0045321~leukocyte activation	23	0.777815	1.78744	0.00593184
GO:0002520~immune system development	30	1.01454	1.6124	0.00750733
GO:0001701~in utero embryonic development	23	0.777815	1.7404	0.00834254
GO:0046631~alpha-beta T cell activation	5	0.16909	4.79241	0.0101057
GO:0030097~hemopoiesis	26	0.87927	1.64311	0.0104704
GO:0030217~T cell differentiation	12	0.405817	2.22615	0.0119361
GO:0046907~intracellular transport	46	1.55563	1.40713	0.0125685
GO:0048534~hemopoietic or lymphoid organ development	28	0.946906	1.57868	0.0133412
GO:0051716~cellular response to stimulus	53	1.79236	1.3607	0.0140871
GO:0051329~interphase of mitotic cell cycle	9	0.304363	2.5879	0.0142555
GO:0051325~interphase	9	0.304363	2.5879	0.0142555
GO:0051146~striated muscle cell differentiation	13	0.439635	2.07671	0.0150627
GO:0050778~positive regulation of immune response	12	0.405817	2.15658	0.0154038
GO:0050896~response to stimulus	146	4.93744	1.18091	0.0154823
GO:0008283~cell proliferation	23	0.777815	1.63297	0.0179403
GO:0032350~regulation of hormone metabolic process	4	0.135272	5.75089	0.0182072
GO:0007507~heart development	26	0.87927	1.55753	0.0205743
GO:0033554~cellular response to stress	40	1.35272	1.40266	0.0212752
GO:0002521~leukocyte differentiation	17	0.574907	1.77755	0.0215335
GO:0035239~tube morphogenesis	19	0.642543	1.7073	0.0216401
GO:0042330~taxis	11	0.371999	2.10866	0.0255137
GO:0006935~chemotaxis	11	0.371999	2.10866	0.0255137
GO:0006955~immune response	34	1.14981	1.42723	0.0271485
GO:0007626~locomotory behavior	21	0.710179	1.61025	0.0282081
GO:0007165~signal transduction	156	5.27562	1.15166	0.0287603
GO:0048547~gut morphogenesis	6	0.202908	3.13685	0.0288601
GO:0002682~regulation of immune system process	26	0.87927	1.51034	0.0295731
GO:0009057~macromolecule catabolic process	44	1.48799	1.34595	0.0303461
GO:0009605~response to external stimulus	39	1.3189	1.37598	0.0305347
GO:0051649~establishment of localization in cell	54	1.82618	1.29936	0.0307803
GO:0048002~antigen processing and presentation of peptide antigen	5	0.16909	3.59431	0.0351858
GO:0032583~regulation of gene-specific transcription	12	0.405817	1.91696	0.0370435
GO:0050817~coagulation	11	0.371999	1.97687	0.0395135
GO:0007599~hemostasis	11	0.371999	1.97687	0.0395135
GO:0007596~blood coagulation	11	0.371999	1.97687	0.0395135
GO:0046632~alpha-beta T cell differentiation	4	0.135272	4.60071	0.0396584
GO:0014902~myotube differentiation	4	0.135272	4.60071	0.0396584
GO:0051890~regulation of cardioblast differentiation	4	0.135272	4.60071	0.0396584
GO:0051891~positive regulation of cardioblast differentiation	4	0.135272	4.60071	0.0396584
GO:0048754~branching morphogenesis of a tube	13	0.439635	1.82345	0.0414006
GO:0042060~wound healing	15	0.507271	1.72527	0.0414062
GO:0043193~positive regulation of gene-specific transcription	10	0.338181	2.05389	0.0418429
GO:0045058~T cell selection	6	0.202908	2.87545	0.0425563
GO:0032535~regulation of cellular component size	19	0.642543	1.58358	0.044163
GO:0035051~cardiac cell differentiation	7	0.236726	2.51602	0.0450848
GO:0050776~regulation of immune response	14	0.473453	1.75027	0.045125
GO:0045597~positive regulation of cell differentiation	21	0.710179	1.52872	0.0469637
GO:0009611~response to wounding	22	0.743997	1.50619	0.0480524
