# Supplementary material for: Genome-wide standing variation facilitates long-term response to bidirectional selection for antibody response in chickens
Source: BMC Genomics. 2017 Jan 18;18:99. doi: 10.1186/s12864-016-3414-7 (PMC5244587; doi:10.1186/s12864-016-3414-7)
Supplement: Additional file 3: — List of PANTHER Overrepresentation Test results. (XLSX 21 kb) [file 12864_2016_3414_MOESM3_ESM.xlsx]

## Sheet: PANTHER_GOresults_biologicalpro
List of PANTHER Overrepresentation Test results, of nominal significance (P-value < 0.05) of genes in differentiated regions
GO biological process	Gene Count	Fold Enrichment	P-value
chemokine-mediated signaling pathway (GO:0070098)	19	2.81	8.33e-05
cellular biosynthetic process (GO:0044249)	288	0.83	0.00047
organic substance biosynthetic process (GO:1901576)	301	0.84	0.000619
regulation of RNA biosynthetic process (GO:2001141)	297	0.84	0.000773
regulation of nucleic acid-templated transcription (GO:1903506)	297	0.84	0.000773
nucleobase-containing compound biosynthetic process (GO:0034654)	137	0.78	0.000979
aromatic compound biosynthetic process (GO:0019438)	146	0.79	0.00132
nucleic acid-templated transcription (GO:0097659)	104	0.76	0.00147
transcription, DNA-templated (GO:0006351)	104	0.76	0.00155
biosynthetic process (GO:0009058)	317	0.86	0.00159
regulation of transcription, DNA-templated (GO:0006355)	296	0.85	0.00174
organic cyclic compound biosynthetic process (GO:1901362)	157	0.8	0.00186
cellular macromolecule biosynthetic process (GO:0034645)	211	0.83	0.00211
RNA biosynthetic process (GO:0032774)	107	0.77	0.00244
exogenous drug catabolic process (GO:0042738)	10	2.95	0.00261
heterocycle biosynthetic process (GO:0018130)	149	0.8	0.00263
macromolecule biosynthetic process (GO:0009059)	215	0.84	0.00284
cellular nitrogen compound biosynthetic process (GO:0044271)	198	0.83	0.00344
drug catabolic process (GO:0042737)	10	2.8	0.0038
regulation of RNA metabolic process (GO:0051252)	317	0.87	0.00388
negative regulation of sequence-specific DNA binding transcription factor activity (GO:0043433)	5	0.35	0.00393
regulation of macromolecule biosynthetic process (GO:0010556)	348	0.88	0.00441
skeletal system development (GO:0001501)	42	0.68	0.00477
response to acid chemical (GO:0001101)	11	0.48	0.00494
establishment of organelle localization (GO:0051656)	51	1.47	0.00508
regulation of cellular macromolecule biosynthetic process (GO:2000112)	337	0.88	0.00515
cellular nitrogen compound metabolic process (GO:0034641)	378	0.89	0.00538
positive regulation of cellular carbohydrate metabolic process (GO:0010676)	13	2.3	0.00542
single-organism metabolic process (GO:0044710)	427	0.89	0.00553
regulation of cellular biosynthetic process (GO:0031326)	368	0.89	0.00638
multicellular organismal process (GO:0032501)	568	0.91	0.00679
organophosphate ester transport (GO:0015748)	19	1.91	0.00687
cellular response to lipid (GO:0071396)	22	0.61	0.00717
cellular response to acid chemical (GO:0071229)	6	0.4	0.0073
single-multicellular organism process (GO:0044707)	549	0.91	0.00755
response to retinoic acid (GO:0032526)	3	0.29	0.00795
organelle localization (GO:0051640)	60	1.39	0.00801
regulation of Wnt signaling pathway (GO:0030111)	20	0.6	0.00822
cell differentiation (GO:0030154)	316	0.88	0.00845
centrosome localization (GO:0051642)	8	2.84	0.00845
regulation of biosynthetic process (GO:0009889)	374	0.89	0.00893
organic cyclic compound metabolic process (GO:1901360)	348	0.89	0.00893
modulation of synaptic transmission (GO:0050804)	39	1.5	0.0097
positive regulation of carbohydrate metabolic process (GO:0045913)	14	2.07	0.00978
regulation of nucleobase-containing compound metabolic process (GO:0019219)	355	0.89	0.00996
response to lipid (GO:0033993)	40	0.7	0.01
nucleic acid metabolic process (GO:0090304)	259	0.87	0.0105
myeloid leukocyte differentiation (GO:0002573)	4	0.35	0.0108
bone development (GO:0060348)	13	0.54	0.0111
heterocycle metabolic process (GO:0046483)	328	0.89	0.0112
regulation of DNA binding (GO:0051101)	3	0.31	0.012
nucleobase-containing compound metabolic process (GO:0006139)	314	0.89	0.0124
single-organism developmental process (GO:0044767)	511	0.91	0.0125
antigen processing and presentation of peptide or polysaccharide antigen via MHC class II (GO:0002504)	6	3.19	0.0126
antigen processing and presentation of exogenous antigen (GO:0019884)	7	2.86	0.0127
chloride transport (GO:0006821)	6	0.43	0.0132
transcription from RNA polymerase III promoter (GO:0006383)	10	2.31	0.0133
drug metabolic process (GO:0017144)	10	2.31	0.0133
regulation of synaptic plasticity (GO:0048167)	23	1.68	0.0135
multicellular organismal development (GO:0007275)	426	0.91	0.0139
immunoglobulin production (GO:0002377)	13	2.03	0.0141
detection of chemical stimulus involved in sensory perception of smell (GO:0050911)	1	< 0.2	0.0145
cellular developmental process (GO:0048869)	345	0.9	0.0145
positive regulation of cellular biosynthetic process (GO:0031328)	170	0.85	0.0145
nitrogen compound metabolic process (GO:0006807)	422	0.91	0.0152
negative regulation of epithelial cell proliferation (GO:0050680)	7	0.46	0.0155
positive regulation of RNA biosynthetic process (GO:1902680)	144	0.84	0.0155
folic acid-containing compound catabolic process (GO:0009397)	2	> 5	0.0156
10-formyltetrahydrofolate catabolic process (GO:0009258)	2	> 5	0.0156
pteridine-containing compound catabolic process (GO:0042560)	2	> 5	0.0156
intracellular protein transport (GO:0006886)	97	1.25	0.0158
positive regulation of macromolecule biosynthetic process (GO:0010557)	160	0.85	0.016
positive regulation of nucleic acid-templated transcription (GO:1903508)	144	0.84	0.0161
positive regulation of transcription, DNA-templated (GO:0045893)	144	0.84	0.0161
sensory organ morphogenesis (GO:0090596)	25	0.66	0.0162
cellular response to retinoic acid (GO:0071300)	1	< 0.2	0.017
sensory perception (GO:0007600)	38	0.71	0.0171
gene expression (GO:0010467)	240	0.88	0.0174
positive regulation of biosynthetic process (GO:0009891)	174	0.86	0.0176
regulation of gene expression (GO:0010468)	387	0.91	0.0177
synaptic vesicle transport (GO:0048489)	23	1.63	0.0178
establishment of synaptic vesicle localization (GO:0097480)	23	1.63	0.0178
synaptic vesicle localization (GO:0097479)	23	1.63	0.0178
developmental process (GO:0032502)	518	0.92	0.018
negative regulation of Wnt signaling pathway (GO:0030178)	10	0.53	0.0181
leukocyte homeostasis (GO:0001776)	14	1.91	0.0182
regulation of long-term neuronal synaptic plasticity (GO:0048169)	7	2.66	0.0182
positive regulation of gene expression (GO:0010628)	174	0.86	0.0182
cellular response to transforming growth factor beta stimulus (GO:0071560)	6	0.44	0.0186
response to transforming growth factor beta (GO:0071559)	6	0.44	0.0186
regulation of peptide secretion (GO:0002791)	26	1.57	0.0187
cellular modified amino acid catabolic process (GO:0042219)	5	3.32	0.0188
regulation of canonical Wnt signaling pathway (GO:0060828)	14	0.58	0.0188
establishment of localization in cell (GO:0051649)	216	1.15	0.0189
interleukin-6 production (GO:0032635)	3	> 5	0.0197
regulation of glucocorticoid mediated signaling pathway (GO:1900169)	3	> 5	0.0197
cellular hormone metabolic process (GO:0034754)	2	0.27	0.0198
positive regulation of calcium ion transport into cytosol (GO:0010524)	9	2.28	0.0198
negative regulation of peptide secretion (GO:0002792)	9	2.28	0.0198
embryonic skeletal system development (GO:0048706)	9	0.51	0.0199
RNA metabolic process (GO:0016070)	202	0.87	0.02
nerve development (GO:0021675)	4	0.38	0.0205
developmental maturation (GO:0021700)	13	0.58	0.021
chemical homeostasis (GO:0048878)	69	0.79	0.0216
regulation of nitrogen compound metabolic process (GO:0051171)	388	0.91	0.0216
regulation of carbohydrate biosynthetic process (GO:0043255)	15	1.81	0.0223
homeostatic process (GO:0042592)	121	0.84	0.0229
negative regulation of RNA metabolic process (GO:0051253)	112	0.83	0.023
cellular aromatic compound metabolic process (GO:0006725)	335	0.9	0.023
cell-matrix adhesion (GO:0007160)	6	0.46	0.0233
regulation of endocrine process (GO:0044060)	1	< 0.2	0.0235
oligosaccharide metabolic process (GO:0009311)	1	< 0.2	0.0235
water homeostasis (GO:0030104)	1	< 0.2	0.0235
cellular amino acid biosynthetic process (GO:0008652)	3	0.34	0.0236
negative regulation of canonical Wnt signaling pathway (GO:0090090)	7	0.48	0.0239
cell maturation (GO:0048469)	8	0.51	0.0243
negative regulation of cell proliferation (GO:0008285)	52	0.76	0.0245
cell development (GO:0048468)	164	0.86	0.0245
regulation of epithelial cell proliferation (GO:0050678)	22	0.66	0.0246
lymphocyte homeostasis (GO:0002260)	12	1.93	0.025
monocyte chemotaxis (GO:0002548)	7	2.48	0.0252
nucleotide transport (GO:0006862)	7	2.48	0.0252
negative regulation of signal transduction by p53 class mediator (GO:1901797)	7	2.48	0.0252
eye morphogenesis (GO:0048592)	12	0.57	0.0256
insulin receptor signaling pathway (GO:0008286)	13	1.87	0.0258
oxidation-reduction process (GO:0055114)	96	0.82	0.0261
positive regulation of synaptic transmission (GO:0050806)	17	1.71	0.0261
regulation of calcium ion transport into cytosol (GO:0010522)	14	1.82	0.0262
cellular lipid catabolic process (GO:0044242)	9	0.53	0.0268
response to ionizing radiation (GO:0010212)	8	0.51	0.0269
alpha-amino acid biosynthetic process (GO:1901607)	3	0.35	0.027
regulation of growth (GO:0040008)	48	0.76	0.0271
regulation of peptide hormone secretion (GO:0090276)	25	1.53	0.0277
establishment of nucleus localization (GO:0040023)	6	2.66	0.0277
detection of biotic stimulus (GO:0009595)	6	2.66	0.0277
blood vessel morphogenesis (GO:0048514)	32	0.71	0.0277
fructose 6-phosphate metabolic process (GO:0006002)	4	3.54	0.0279
detection of other organism (GO:0098543)	4	3.54	0.0279
regulation of inositol phosphate biosynthetic process (GO:0010919)	4	3.54	0.0279
detection of bacterium (GO:0016045)	4	3.54	0.0279
antigen processing and presentation of exogenous peptide antigen via MHC class II (GO:0019886)	4	3.54	0.0279
positive regulation of immune response to tumor cell (GO:0002839)	4	3.54	0.0279
regulation of immune response to tumor cell (GO:0002837)	4	3.54	0.0279
positive regulation of response to tumor cell (GO:0002836)	4	3.54	0.0279
regulation of response to tumor cell (GO:0002834)	4	3.54	0.0279
regulation of neuron differentiation (GO:0045664)	40	0.74	0.0279
xenobiotic metabolic process (GO:0006805)	10	2.05	0.0279
intracellular protein transmembrane import (GO:0044743)	10	2.05	0.0279
positive regulation of response to wounding (GO:1903036)	5	0.44	0.028
positive regulation of metabolic process (GO:0009893)	360	0.91	0.0281
positive regulation of nitrogen compound metabolic process (GO:0051173)	177	0.87	0.0285
cell-substrate adhesion (GO:0031589)	11	0.57	0.0287
positive regulation of cytokine production (GO:0001819)	44	1.36	0.0287
system process (GO:0003008)	124	0.85	0.0288
antigen processing and presentation of exogenous peptide antigen (GO:0002478)	5	2.95	0.0291
positive regulation of cardiac muscle cell differentiation (GO:2000727)	5	2.95	0.0291
nuclear migration (GO:0007097)	5	2.95	0.0291
asymmetric cell division (GO:0008356)	5	2.95	0.0291
anatomical structure morphogenesis (GO:0009653)	232	0.89	0.0297
response to inorganic substance (GO:0010035)	17	0.64	0.0304
positive regulation of macromolecule metabolic process (GO:0010604)	287	0.9	0.0304
negative regulation of NF-kappaB transcription factor activity (GO:0032088)	2	0.29	0.0304
positive regulation of calcium ion transport (GO:0051928)	16	1.7	0.0308
translational initiation (GO:0006413)	15	1.73	0.031
synaptic vesicle exocytosis (GO:0016079)	15	1.73	0.031
unsaturated fatty acid metabolic process (GO:0033559)	14	1.77	0.0311
icosanoid metabolic process (GO:0006690)	14	1.77	0.0311
fatty acid derivative metabolic process (GO:1901568)	14	1.77	0.0311
negative regulation of RNA biosynthetic process (GO:1902679)	110	0.84	0.0316
eye development (GO:0001654)	35	0.73	0.0322
positive regulation of wound healing (GO:0090303)	1	< 0.2	0.0323
biomineral tissue development (GO:0031214)	1	< 0.2	0.0323
single-organism catabolic process (GO:0044712)	61	0.79	0.0324
regulation of neuronal synaptic plasticity (GO:0048168)	9	2.08	0.0326
carboxylic acid metabolic process (GO:0019752)	68	0.8	0.0328
regulation of mitochondrion organization (GO:0010821)	46	1.34	0.0331
regulation of cell adhesion (GO:0030155)	51	0.77	0.0333
positive regulation of homeostatic process (GO:0032846)	23	1.53	0.0333
regulation of chemotaxis (GO:0050920)	23	1.53	0.0333
positive regulation of protein serine/threonine kinase activity (GO:0071902)	44	1.34	0.0336
regulation of organic acid transport (GO:0032890)	7	2.33	0.0339
mitochondrial transmembrane transport (GO:1990542)	7	2.33	0.0339
positive regulation of release of sequestered calcium ion into cytosol (GO:0051281)	7	2.33	0.0339
lipid catabolic process (GO:0016042)	16	0.63	0.0342
regulation of morphogenesis of a branching structure (GO:0060688)	3	0.36	0.035
cell morphogenesis involved in differentiation (GO:0000904)	51	0.78	0.035
regulation of hormone levels (GO:0010817)	15	0.63	0.0356
regulation of cell proliferation (GO:0042127)	137	0.86	0.0356
regulation of smooth muscle contraction (GO:0006940)	11	1.89	0.0359
regulation of neurotransmitter transport (GO:0051588)	11	1.89	0.0359
regulation of ion homeostasis (GO:2000021)	24	1.5	0.036
small molecule metabolic process (GO:0044281)	151	0.87	0.0362
memory (GO:0007613)	15	1.7	0.0363
negative regulation of proteolysis (GO:0045861)	47	1.32	0.0366
anatomical structure development (GO:0048856)	474	0.93	0.0369
regulation of calcium-mediated signaling (GO:0050848)	1	< 0.2	0.0378
negative regulation of DNA binding (GO:0043392)	1	< 0.2	0.0378
monocarboxylic acid catabolic process (GO:0072329)	4	0.42	0.0378
response to radiation (GO:0009314)	33	0.73	0.0378
negative regulation of peptide hormone secretion (GO:0090278)	8	2.13	0.0381
mitotic cytokinesis (GO:0000281)	8	2.13	0.0381
positive regulation of glucose metabolic process (GO:0010907)	8	2.13	0.0381
gene silencing by miRNA (GO:0035195)	8	2.13	0.0381
negative regulation of insulin secretion (GO:0046676)	8	2.13	0.0381
positive regulation of smooth muscle contraction (GO:0045987)	6	2.45	0.0384
positive regulation of cellular metabolic process (GO:0031325)	291	0.91	0.0389
response to hormone (GO:0009725)	44	0.77	0.039
negative regulation of nucleobase-containing compound metabolic process (GO:0045934)	127	0.86	0.0394
multicellular organismal homeostasis (GO:0048871)	21	0.68	0.0394
regulation of cell-substrate adhesion (GO:0010810)	12	0.6	0.0397
response to heat (GO:0009408)	3	0.37	0.0398
cellular response to reactive oxygen species (GO:0034614)	3	0.37	0.0398
cell morphogenesis involved in neuron differentiation (GO:0048667)	32	0.73	0.0399
hormone metabolic process (GO:0042445)	7	0.52	0.0402
membrane budding (GO:0006900)	2	0.3	0.0403
sensory perception of pain (GO:0019233)	2	0.3	0.0403
negative regulation of muscle cell differentiation (GO:0051148)	2	0.3	0.0403
regulation of epithelial cell apoptotic process (GO:1904035)	2	0.3	0.0403
oxoacid metabolic process (GO:0043436)	75	0.82	0.0406
negative regulation of nucleic acid-templated transcription (GO:1903507)	110	0.85	0.0407
substrate-dependent cell migration, cell extension (GO:0006930)	3	3.99	0.0408
mitotic centrosome separation (GO:0007100)	3	3.99	0.0408
positive regulation of mitochondrial depolarization (GO:0051901)	3	3.99	0.0408
response to bacterial lipopeptide (GO:0070339)	3	3.99	0.0408
platelet-derived growth factor receptor-beta signaling pathway (GO:0035791)	3	3.99	0.0408
purine nucleoside transmembrane transport (GO:0015860)	3	3.99	0.0408
coenzyme catabolic process (GO:0009109)	3	3.99	0.0408
embryonic genitalia morphogenesis (GO:0030538)	3	3.99	0.0408
positive regulation of membrane depolarization (GO:1904181)	3	3.99	0.0408
positive regulation of centrosome cycle (GO:0046607)	3	3.99	0.0408
positive regulation of inositol phosphate biosynthetic process (GO:0060732)	3	3.99	0.0408
positive regulation of natural killer cell mediated cytotoxicity directed against tumor cell target (GO:0002860)	3	3.99	0.0408
regulation of natural killer cell mediated cytotoxicity directed against tumor cell target (GO:0002858)	3	3.99	0.0408
positive regulation of natural killer cell mediated immune response to tumor cell (GO:0002857)	3	3.99	0.0408
regulation of natural killer cell mediated immune response to tumor cell (GO:0002855)	3	3.99	0.0408
negative regulation of fatty acid oxidation (GO:0046322)	3	3.99	0.0408
purine-containing compound transmembrane transport (GO:0072530)	3	3.99	0.0408
intracellular transport (GO:0046907)	165	1.15	0.0411
leukocyte chemotaxis (GO:0030595)	16	1.64	0.0412
cellular response to xenobiotic stimulus (GO:0071466)	10	1.9	0.0424
positive regulation of mRNA metabolic process (GO:1903313)	10	1.9	0.0424
regulation of fatty acid transport (GO:2000191)	5	2.66	0.0425
lymph node development (GO:0048535)	5	2.66	0.0425
detection of external biotic stimulus (GO:0098581)	5	2.66	0.0425
vesicle transport along microtubule (GO:0047496)	5	2.66	0.0425
peptidyl-serine phosphorylation (GO:0018105)	25	1.46	0.0428
negative regulation of transcription, DNA-templated (GO:0045892)	108	0.85	0.0429
transcription from RNA polymerase II promoter (GO:0006366)	47	0.78	0.0431
regulation of calcium ion-dependent exocytosis (GO:0017158)	11	1.83	0.0432
production of molecular mediator of immune response (GO:0002440)	13	1.73	0.0433
regulation of peptide transport (GO:0090087)	29	1.41	0.0438
osteoclast differentiation (GO:0030316)	1	0.2	0.0442
B cell homeostasis (GO:0001782)	7	2.19	0.0444
positive regulation of response to biotic stimulus (GO:0002833)	7	2.19	0.0444
alpha-amino acid metabolic process (GO:1901605)	17	0.66	0.0444
alcohol metabolic process (GO:0006066)	17	0.66	0.0444
system development (GO:0048731)	396	0.92	0.0446
multi-organism intracellular transport (GO:1902583)	4	3.04	0.0447
intracellular transport of virus (GO:0075733)	4	3.04	0.0447
Rap protein signal transduction (GO:0032486)	4	3.04	0.0447
positive regulation of calcium ion import (GO:0090280)	4	3.04	0.0447
regulation of icosanoid secretion (GO:0032303)	4	3.04	0.0447
CD8-positive, alpha-beta T cell differentiation (GO:0043374)	4	3.04	0.0447
positive regulation of nucleotide catabolic process (GO:0030813)	4	3.04	0.0447
organic cation transport (GO:0015695)	4	3.04	0.0447
protein import into mitochondrial matrix (GO:0030150)	4	3.04	0.0447
negative regulation of inflammatory response to antigenic stimulus (GO:0002862)	4	3.04	0.0447
generation of neurons (GO:0048699)	130	0.86	0.0451
positive regulation of cell death (GO:0010942)	47	0.78	0.0453
ossification (GO:0001503)	21	0.69	0.0453
negative regulation of endopeptidase activity (GO:0010951)	34	1.37	0.0454
positive regulation of cell adhesion (GO:0045785)	27	0.72	0.046
cellular response to ionizing radiation (GO:0071479)	2	0.31	0.0463
autonomic nervous system development (GO:0048483)	2	0.31	0.0463
cellular response to abiotic stimulus (GO:0071214)	16	0.65	0.0465
response to steroid hormone (GO:0048545)	16	0.65	0.0465
peptidyl-serine modification (GO:0018209)	27	1.42	0.0479
regulation of cell growth (GO:0001558)	25	0.71	0.048
T cell homeostasis (GO:0043029)	8	2.03	0.0481
positive regulation of cell development (GO:0010720)	36	0.76	0.0481
negative regulation of macromolecule biosynthetic process (GO:0010558)	130	0.87	0.0481
negative regulation of multi-organism process (GO:0043901)	8	0.55	0.0484
regulation of neurogenesis (GO:0050767)	54	0.8	0.0485
positive regulation of RNA metabolic process (GO:0051254)	155	0.88	0.0486
hepaticobiliary system development (GO:0061008)	5	0.47	0.0492
positive regulation of hydrolase activity (GO:0051345)	71	0.82	0.0494
recombinational repair (GO:0000725)	6	0.51	0.0495
chemotaxis (GO:0006935)	55	1.27	0.0495
taxis (GO:0042330)	55	1.27	0.0495
