# Supplementary material for: Genome-wide standing variation facilitates long-term response to bidirectional selection for antibody response in chickens
Source: BMC Genomics. 2017 Jan 18;18:99. doi: 10.1186/s12864-016-3414-7 (PMC5244587; doi:10.1186/s12864-016-3414-7)
Supplement: Additional file 4: — List of SNP marker names and genome locations. (TXT 3 kb) [file 12864_2016_3414_MOESM4_ESM.txt]

dbSNP_ID chr pos
rs14688805 chr1 64857
rs15191610 chr1 4188619
rs15203129 chr1 9763461
rs15202187 chr1 10903175
rs14799859 chr1 23275033
rs13747686 chr1 26732324
rs15234281 chr1 35464321
rs15236615 chr1 36425593
rs15238298 chr1 37352727
rs13865869 chr1 51008837
rs13866122 chr1 51361959
rs14825458 chr1 53177868
rs15307852 chr1 69259824
rs13889971 chr1 79755220
rs13891071 chr1 80543848
rs14874278 chr1 110635925
rs15386529 chr1 111088053
rs13771198 chr1 111482051
rs13924967 chr1 113270830
rs13777960 chr1 121515176
rs13945096 chr1 136074380
rs14895189 chr1 137469396
rs13950222 chr1 141923561
rs10728648 chr1 143332999
rs14899763 chr1 143989891
rs15455334 chr1 144547475
rs13954000 chr1 145111521
rs14900964 chr1 145254322
rs14901709 chr1 146050910
rs13955165 chr1 146217408
rs13713118 chr1 146512756
rs13956112 chr1 147645194
rs14908264 chr1 154365126
rs15484606 chr1 162789301
rs15502284 chr1 170231070
rs15051382 chr1 192797900
rs14126853 chr2 1150275
rs15056847 chr2 4918829
rs15891154 chr2 10991456
rs15063544 chr2 12426897
rs15897195 chr2 14250560
rs15082359 chr2 34138798
rs15084274 chr2 36991289
rs15951989 chr2 37903704
rs13669584 chr2 38761404
rs15088092 chr2 41052698
rs15090320 chr2 42809354
rs14171261 chr2 42908129
rs14178663 chr2 48230577
rs15109345 chr2 63934445
rs13708721 chr2 65127899
rs16029100 chr2 67154257
rs14204729 chr2 73850766
rs14207559 chr2 78180370
rs15130528 chr2 93861750
rs14242328 chr2 119824660
rs14308521 chr3 1644852
rs14308203 chr3 2349123
rs14085779 chr3 11759848
rs15279014 chr3 16236446
rs15327218 chr3 36540926
rs15327659 chr3 37644727
rs16287115 chr3 61334657
rs14368852 chr3 63942593
rs15375876 chr3 65177226
rs13691867 chr3 68697359
rs14388518 chr3 83946000
rs14425231 chr4 8089733
rs16372115 chr4 20363595
rs16372547 chr4 20853635
rs16377914 chr4 25141619
rs16381216 chr4 29198480
rs13513410 chr4 30312625
rs15540258 chr4 34549951
rs16391744 chr4 36603512
rs16395404 chr4 39779031
rs13517829 chr4 42249009
rs14464372 chr4 46833737
rs15602125 chr4 63672799
rs16428267 chr4 65857916
rs14484949 chr4 66000997
rs15615824 chr4 71189367
rs14490499 chr4 73786620
rs15630416 chr4 80401940
rs14496623 chr4 80559902
rs14516612 chr5 12254255
rs16523809 chr5 17985445
rs15686325 chr5 24853890
rs16489511 chr5 33617439
rs14549581 chr5 52136849
rs15737297 chr5 54171436
rs14573395 chr6 10095952
rs14590212 chr6 28354244
rs16595140 chr7 20880621
rs16595819 chr7 21336464
rs15862459 chr7 22318309
rs14618292 chr7 24113945
rs16606622 chr7 29167558
rs13599059 chr7 29790524
rs16609104 chr7 30697710
rs16627615 chr8 9475420
rs16634856 chr8 16369039
rs16640945 chr8 21557919
rs16665285 chr9 2977265
rs13766623 chr9 4000911
rs14675969 chr9 14927023
rs13677654 chr10 3651693
rs15573452 chr10 7833189
rs15579946 chr10 11605073
rs15616371 chr11 10221078
rs14024984 chr11 10465128
rs15620749 chr11 13582039
rs15621736 chr11 14265871
rs14033757 chr12 4120442
rs14043255 chr12 13246897
rs15665532 chr12 16265436
rs14046294 chr12 16479931
rs14061178 chr13 11991617
rs13547797 chr13 12243909
rs15703658 chr13 12783959
rs15001532 chr13 13258620
rs15762193 chr15 1159700
rs15763765 chr15 1927365
rs13629056 chr15 2794018
rs15019843 chr15 4646141
rs14096690 chr16 192620
rs14096884 chr17 10427299
rs15812980 chr18 1688907
rs14108578 chr18 2912765
rs15837123 chr19 1659530
rs15045006 chr19 2225309
rs15171542 chr20 4167586
rs15173530 chr20 6313975
rs16175525 chr20 12989938
rs14281027 chr20 13893457
rs14283727 chr21 3260134
rs16180946 chr21 4074069
rs14292922 chr24 1174727
rs16193612 chr24 1227665
rs15214714 chr24 1966415
rs15214824 chr24 2006860
rs14294624 chr24 2854779
rs14295223 chr24 3301675
rs16197099 chr24 3830772
rs15227132 chr24 6056139
rs14710054 chr25 1231339
rs13606131 chr26 2634340
rs15231792 chr26 2674641
rs16209330 chr28 525215
rs15252539 chr28 4280684
